# Supplementary material for: A new species of wasp-mimicking clearwing moth from Peninsular Malaysia with DNA barcode and behavioural notes (Lepidoptera, Sesiidae)
Source: Zookeys. 2017 Aug 21;(692):129–39. doi: 10.3897/zookeys.692.13587 (PMC5672733; doi:10.3897/zookeys.692.13587)
Supplement: XML Treatment for Pyrophleps ellawi [file zookeys.692.13587-treatment1.xml]

<!DOCTYPE tp:taxon-treatment
  PUBLIC "-//TaxonX//DTD Taxonomic Treatment Publishing DTD v0 20100105//EN" "tax-treatment-NSO.dtd">
<tp:taxon-treatment xmlns:tp="http://www.plazi.org/taxpub"><tp:treatment-meta><kwd-group><label>Taxon classification</label><kwd><named-content xmlns:xlink="http://www.w3.org/1999/xlink" content-type="kingdom">Animalia</named-content></kwd><kwd><named-content xmlns:xlink="http://www.w3.org/1999/xlink" content-type="order">Lepidoptera</named-content></kwd><kwd><named-content xmlns:xlink="http://www.w3.org/1999/xlink" content-type="family">Sesiidae</named-content></kwd></kwd-group><mixed-citation publication-type="journal"><person-group><name><surname>Volponi</surname><given-names>Marta Agnieszka Skowron</given-names></name><name><surname>Volponi</surname><given-names>Paolo</given-names></name></person-group><article-title>A new species of wasp-mimicking clearwing moth from Peninsular Malaysia with DNA barcode and behavioural notes (<tp:taxon-name><tp:taxon-name-part taxon-name-part-type="order">Lepidoptera</tp:taxon-name-part></tp:taxon-name>, <tp:taxon-name><tp:taxon-name-part taxon-name-part-type="family">Sesiidae</tp:taxon-name-part></tp:taxon-name>)</article-title><source>Zookeys</source><day>21</day><month>8</month><year>2017</year><volume>2017</volume><issue>692</issue><fpage>129</fpage><lpage>139</lpage><pub-id pub-id-type="doi">10.3897/zookeys.692.13587</pub-id></mixed-citation></tp:treatment-meta><tp:nomenclature><tp:taxon-name>
            <tp:taxon-name-part taxon-name-part-type="genus" reg="Pyrophleps">Pyrophleps</tp:taxon-name-part>
            <tp:taxon-name-part taxon-name-part-type="species" reg="ellawi">ellawi</tp:taxon-name-part>
            <object-id xmlns:xlink="http://www.w3.org/1999/xlink" content-type="zoobank" xlink:type="simple">http://zoobank.org/78854E0D-F0CE-4515-9581-4E06959411A5</object-id>
          </tp:taxon-name><tp:taxon-authority>Skowron Volponi</tp:taxon-authority><tp:taxon-status xmlns:xlink="http://www.w3.org/1999/xlink" xlink:type="simple">sp. n.</tp:taxon-status><xref ref-type="fig" rid="F1">Figs 1</xref><xref ref-type="fig" rid="F2">, 2</xref><xref ref-type="fig" rid="F3">, 3</xref><xref ref-type="fig" rid="F4">, 4</xref></tp:nomenclature><tp:treatment-sec sec-type="type material" id="SECID0EUEAC"><title>Type material.</title><p>Holotype ♂ (Fig. <xref ref-type="fig" rid="F3">3</xref>): “Malaysia: Pahang, Merapoh, <named-content xmlns:xlink="http://www.w3.org/1999/xlink" content-type="dwc:verbatimCoordinates" xlink:type="simple"><named-content content-type="geo-json" specific-use="{&#34;type&#34;:&#34;Point&#34;,&#34;coordinates&#34;:[102.030000,4.650667]}" id="NCID0EBFAC" xlink:type="simple">04°39.04'N, 102°01.80'E</named-content></named-content>, 21 III 2017, Skowron Volponi M.A.” / “Holotype, <italic><tp:taxon-name><tp:taxon-name-part taxon-name-part-type="genus" reg="Pyrophleps">Pyrophleps</tp:taxon-name-part> <tp:taxon-name-part taxon-name-part-type="species" reg="ellawi">ellawi</tp:taxon-name-part></tp:taxon-name></italic> sp. n., des. Skowron Vol<!--PageBreak-->poni M.A. 2017”. Paratype ♂: “Malaysia: Pahang, Kuala Tahan, <named-content xmlns:xlink="http://www.w3.org/1999/xlink" content-type="dwc:verbatimCoordinates" xlink:type="simple"><named-content content-type="geo-json" specific-use="{&#34;type&#34;:&#34;Point&#34;,&#34;coordinates&#34;:[102.399667,4.383000]}" id="NCID0EWFAC" xlink:type="simple">04°22.98'N 102°23.98'E</named-content></named-content>, 07 VIII 2014, Skowron Volponi M.A.” / “Paratype, <italic><tp:taxon-name><tp:taxon-name-part taxon-name-part-type="genus" reg="Pyrophleps">Pyrophleps</tp:taxon-name-part> <tp:taxon-name-part taxon-name-part-type="species" reg="ellawi">ellawi</tp:taxon-name-part></tp:taxon-name></italic> sp. n., des. Skowron Volponi M.A. 2017”. In coll. Marta Skowron Volponi (Gdansk).</p></tp:treatment-sec><tp:treatment-sec sec-type="description" id="SECID0EGGAC"><title>Description.</title><p>Alar expanse: 16–19.5 mm. Body length: 9.5–12 mm.</p><p>Head: antenna 6–6.5 mm, clavate, black dorsally, admixture of brick orange scales ventrally, several pale yellow or white scales at base, acuminate seta at apex; frons <!--PageBreak-->smoothly scaled, black with silver sheen; vertex covered with elongated, hair-like scales, bright orange mixed with pale yellow and several black scales between ocelli; smooth white scales adjacent to compound eye; ocelli brown; eyes red; proboscis orange, well-developed, functional; labial palpus long, upturned, with elongated black, orange and white scales dorsally and apically, shorter white scales ventrally; pericephalic hairs white with several orange ones dorsally, black ventrally.</p><p>Thorax: smoothly scaled, black with blue sheen, narrow longitudinal orange stripes (solid or dashed) dorsally; patch of white and individual orange scales laterally; elongated hair-like scales at wing insertion, white mixed with black; patagia black. Legs: fore coxa white with several orange scales ventrally; fore- and mid-femora smoothly scaled, black; fore tibia orange dorsally and black ventrally, tufted with hair-like scales (Fig. <xref ref-type="fig" rid="F2">2</xref>), smooth white scales dorsally at base; 1<sup>st</sup> tarsomere black with orange and yellow scales basally, tarsomeres 2–3 black with white scales dorsally at base, tarsomeres 4–5 black; mid tibia smooth-scaled ventrally, black with admixture of white scales, dorsally elongated scales white basally, orange medially and black distally; spurs black away from body and white towards body; tarsomeres black dorsally and white proximally but black distally on ventral side; hind femur black; hind tibia smooth-scaled, black in proximal half, tuft of hair-like scales covering distal half of tibia away from body and towards body and 1<sup>st</sup> and 2<sup>nd</sup> tarsomere only towards body: tibia with outer scale vestiture black with admixture of white, inner scale vestiture black and brick orange, on 1<sup>st</sup> tarsomere orange and black, on 2<sup>nd</sup> tarsomere shorter black scales; tarsomeres black with several white scales at base of 1<sup>st</sup> and 2<sup>nd</sup> tarsomere or only 1<sup>st</sup>. Spurs black away from body, white towards body. All legs with metallic sheen in sunlight. Forewing: hyaline; transparent areas covered with semi-hyaline scales <!--PageBreak-->with strong blue sheen (Fig. <xref ref-type="fig" rid="F1">1</xref>); veins, margins and fringe black; discal spot broad, black, with black extensions into anterior transparent area (ATA) along discal cell boundary and into external transparent area (ETA) between middle of cell M2-M3 and vein R3. ETA divided into nine cells, of which the two between veins R4-R3 and M3-CuA1 are additionally divided by narrow longitudinal stripes. Hindwing: transparent with semi-hyaline scales with blue sheen in distal half between veins 1A and M1, and at base. Discal spot narrow.</p><fig id="F1" position="float" orientation="portrait"><label>Figure 1.</label><caption><p>
                <italic><tp:taxon-name><tp:taxon-name-part taxon-name-part-type="genus" reg="Pyrophleps">Pyrophleps</tp:taxon-name-part> <tp:taxon-name-part taxon-name-part-type="species" reg="ellawi">ellawi</tp:taxon-name-part></tp:taxon-name></italic> has a strong blue sheen in sunlight. Representatives of this species vary in the number of orange scales on the thorax. The scales form two longitudinal stripes, either dashed or solid.</p></caption><graphic xmlns:xlink="http://www.w3.org/1999/xlink" xlink:href="zookeys-692-129-g001.jpg" position="float" orientation="portrait" xlink:type="simple" id="oo_151449.jpg"/></fig><fig id="F2" position="float" orientation="portrait"><label>Figure 2.</label><caption><p>
                <italic><tp:taxon-name><tp:taxon-name-part taxon-name-part-type="genus" reg="Pyrophleps">Pyrophleps</tp:taxon-name-part> <tp:taxon-name-part taxon-name-part-type="species" reg="ellawi">ellawi</tp:taxon-name-part></tp:taxon-name></italic> puddling on a river bank. Note the curled-up hind leg tarsi.</p></caption><graphic xmlns:xlink="http://www.w3.org/1999/xlink" xlink:href="zookeys-692-129-g002.jpg" position="float" orientation="portrait" xlink:type="simple" id="oo_151450.jpg"/></fig><p>Abdomen: black with blue sheen, brighter strongly light-reflecting bands on margin of each tergite; admixture of white scales ventrally; anal tuft very small, black. Male genitalia (Fig. <xref ref-type="fig" rid="F4">4</xref>): tegumen broad proximally, gradually tapered towards uncus; saccus short with broad, slightly bifurcate base; valva broadening from 1/3 length, margins densely covered with long setae, sparser hair-like setae medially; <!--PageBreak-->uncus with ring of brown setae; gnathos narrow, long, pointed distally; aedeagus about 1.5 length of valva.</p><fig id="F3" position="float" orientation="portrait"><label>Figure 3.</label><caption><p>Male holotype of <italic><tp:taxon-name><tp:taxon-name-part taxon-name-part-type="genus" reg="Pyrophleps">Pyrophleps</tp:taxon-name-part> <tp:taxon-name-part taxon-name-part-type="species" reg="ellawi">ellawi</tp:taxon-name-part></tp:taxon-name></italic>.</p></caption><graphic xmlns:xlink="http://www.w3.org/1999/xlink" xlink:href="zookeys-692-129-g003.jpg" position="float" orientation="portrait" xlink:type="simple" id="oo_151451.jpg"/></fig><fig id="F4" position="float" orientation="portrait"><label>Figure 4.</label><caption><p>Male genitalia of <italic><tp:taxon-name><tp:taxon-name-part taxon-name-part-type="genus" reg="Pyrophleps">Pyrophleps</tp:taxon-name-part> <tp:taxon-name-part taxon-name-part-type="species" reg="ellawi">ellawi</tp:taxon-name-part></tp:taxon-name></italic>.</p></caption><graphic xmlns:xlink="http://www.w3.org/1999/xlink" xlink:href="zookeys-692-129-g004.jpg" position="float" orientation="portrait" xlink:type="simple" id="oo_151452.jpg"/></fig></tp:treatment-sec><tp:treatment-sec sec-type="variability" id="SECID0ETKAC"><title>Variability.</title><p>The new species varies in the number of orange scales on thorax which form two, either dashed or solid, longitudinal stripes (Figs <xref ref-type="fig" rid="F1">1</xref>–<xref ref-type="fig" rid="F2">2</xref>, Suppl. material <xref ref-type="supplementary-material" rid="S1">1</xref> video TC: 00:40–00:57). On the hind legs white scales are present on the 2<sup>nd</sup> tarsomere in the holotype, in the paratype 2<sup>nd</sup> tarsomere is entirely black. It also differs in size.</p></tp:treatment-sec><tp:treatment-sec sec-type="diagnosis" id="SECID0EJLAC"><title>Diagnosis.</title><p>The new species is superficially most similar to <italic><tp:taxon-name><tp:taxon-name-part taxon-name-part-type="genus" reg="Pyrophleps">Pyrophleps</tp:taxon-name-part> <tp:taxon-name-part taxon-name-part-type="species" reg="vitripennis">vitripennis</tp:taxon-name-part></tp:taxon-name></italic>, from which it can easily be distinguished by the configuration of male genitalia (compare Fig. <xref ref-type="fig" rid="F4">4</xref> herein with <xref ref-type="bibr" rid="B1">Arita and Gorbunov 2000</xref>, fig. 6), presence of hair-like scales on labial palpi (smoothly scaled in species compared), presence of orange hair-like scales on fore- and mid tibiae and lack of orange scales on wings, broader external transparent area of forewing. Apart from morphological features, <italic><tp:taxon-name><tp:taxon-name-part taxon-name-part-type="genus" reg="Pyrophleps">P.</tp:taxon-name-part> <tp:taxon-name-part taxon-name-part-type="species" reg="ellawi">ellawi</tp:taxon-name-part></tp:taxon-name></italic> shows 8% COI sequence divergence from <italic><tp:taxon-name><tp:taxon-name-part taxon-name-part-type="genus" reg="Pyrophleps">P.</tp:taxon-name-part> <tp:taxon-name-part taxon-name-part-type="species" reg="vitripennis">vitripennis</tp:taxon-name-part></tp:taxon-name></italic> (Table <xref ref-type="table" rid="T1">1</xref>). Based on genitalia configuration, this species is most similar to <italic><tp:taxon-name><tp:taxon-name-part taxon-name-part-type="genus" reg="Pyrophleps">P.</tp:taxon-name-part> <tp:taxon-name-part taxon-name-part-type="species" reg="nigripennis">nigripennis</tp:taxon-name-part></tp:taxon-name></italic>. However, it differs in the shape of the valva and gnathos. Besides that, it can immediately be distinguished by the well-developed transparent areas of forewing (compare Fig. <xref ref-type="fig" rid="F3">3</xref> herein with <xref ref-type="bibr" rid="B1">Arita and Gorbunov 2000</xref>, fig. 8), narrow discal spot on hindwing and by the colouration of the hind leg tuft (extensive red both externally, on tibia, and internally, on tibiae and tarsi, in <italic><tp:taxon-name><tp:taxon-name-part taxon-name-part-type="genus" reg="Pyrophleps">P.</tp:taxon-name-part> <tp:taxon-name-part taxon-name-part-type="species" reg="nigripennis">nigripennis</tp:taxon-name-part></tp:taxon-name></italic>). From <italic><tp:taxon-name><tp:taxon-name-part taxon-name-part-type="genus" reg="Pyrophleps">P.</tp:taxon-name-part> <tp:taxon-name-part taxon-name-part-type="species" reg="ruficrista">ruficrista</tp:taxon-name-part></tp:taxon-name></italic> it differs in more developed forewing ATA and PTA and less developed ETA and in the hind leg tuft (cinnabar red with two black spots and patches of blue scales in <italic><tp:taxon-name><tp:taxon-name-part taxon-name-part-type="genus" reg="Pyrophleps">P.</tp:taxon-name-part> <tp:taxon-name-part taxon-name-part-type="species" reg="ruficrista">ruficrista</tp:taxon-name-part></tp:taxon-name></italic>). From <italic><tp:taxon-name><tp:taxon-name-part taxon-name-part-type="genus" reg="Pyrophleps">P.</tp:taxon-name-part> <tp:taxon-name-part taxon-name-part-type="species" reg="cruentata">cruentata</tp:taxon-name-part></tp:taxon-name></italic>, <italic><tp:taxon-name><tp:taxon-name-part taxon-name-part-type="genus" reg="Pyrophleps">P.</tp:taxon-name-part> <tp:taxon-name-part taxon-name-part-type="species" reg="haematochrodes">haematochrodes</tp:taxon-name-part></tp:taxon-name></italic> , <italic><tp:taxon-name><tp:taxon-name-part taxon-name-part-type="genus" reg="Pyrophleps">P.</tp:taxon-name-part> <tp:taxon-name-part taxon-name-part-type="species" reg="cucphuonganae">cucphuonganae</tp:taxon-name-part></tp:taxon-name></italic> and <italic><tp:taxon-name><tp:taxon-name-part taxon-name-part-type="genus" reg="Pyrophleps">P.</tp:taxon-name-part> <tp:taxon-name-part taxon-name-part-type="species" reg="bicella">bicella</tp:taxon-name-part></tp:taxon-name></italic>, it can be distinguished by the entirely transparent hindwings and absence of red scales on wings and abdomen.</p><table-wrap id="T1" position="float" orientation="portrait"><label>Table 1.</label><caption><p>COI pairwise sequence divergence of species closely related to <italic><tp:taxon-name><tp:taxon-name-part taxon-name-part-type="genus" reg="Pyrophleps">Pyrophleps</tp:taxon-name-part> <tp:taxon-name-part taxon-name-part-type="species" reg="ellawi">ellawi</tp:taxon-name-part></tp:taxon-name></italic> with Barcode of Life BIN numbers. Multiple alignment of the compared sequences is shown in Supplementary material <xref ref-type="supplementary-material" rid="S2">2</xref>.</p></caption><table id="TID0EQIAC" rules="all"><tbody><tr><th rowspan="1" colspan="1">Species</th><th rowspan="1" colspan="1">BIN number</th><th rowspan="1" colspan="1">Pairwise sequence divergence from <italic><tp:taxon-name><tp:taxon-name-part taxon-name-part-type="genus" reg="Pyrophleps">Pyrophleps</tp:taxon-name-part> <tp:taxon-name-part taxon-name-part-type="species" reg="ellawi">ellawi</tp:taxon-name-part></tp:taxon-name></italic></th></tr><tr><td rowspan="1" colspan="1">
                    <italic><tp:taxon-name><tp:taxon-name-part taxon-name-part-type="genus" reg="Pyrophleps">Pyrophleps</tp:taxon-name-part> <tp:taxon-name-part taxon-name-part-type="species" reg="vitripennis">vitripennis</tp:taxon-name-part></tp:taxon-name></italic>
                  </td><td rowspan="1" colspan="1">
                    <abbrev xmlns:xlink="http://www.w3.org/1999/xlink" content-type="institution" xlink:title="Barcode of Life Data System" id="ABBRID0EGCAE" xlink:type="simple">BOLD</abbrev>:<ext-link xmlns:xlink="http://www.w3.org/1999/xlink" xlink:type="simple" ext-link-type="uri" xlink:href="http://boldsystems.org/index.php/Public_BarcodeCluster?clusteruri=BOLD:ABX4445">ABX4445</ext-link></td><td rowspan="1" colspan="1">7.90%</td></tr><tr><td rowspan="2" colspan="1">
                    <italic><tp:taxon-name><tp:taxon-name-part taxon-name-part-type="genus" reg="Heterosphecia">Heterosphecia</tp:taxon-name-part> <tp:taxon-name-part taxon-name-part-type="species" reg="pahangensis">pahangensis</tp:taxon-name-part></tp:taxon-name></italic>
                  </td><td rowspan="1" colspan="1">
                    <abbrev xmlns:xlink="http://www.w3.org/1999/xlink" content-type="institution" xlink:title="Barcode of Life Data System" id="ABBRID0ECDAE" xlink:type="simple">BOLD</abbrev>:<ext-link xmlns:xlink="http://www.w3.org/1999/xlink" xlink:type="simple" ext-link-type="uri" xlink:href="http://boldsystems.org/index.php/Public_BarcodeCluster?clusteruri=BOLD:ACJ6445">ACJ6445</ext-link></td><td rowspan="1" colspan="1">10.03%</td></tr><tr><td rowspan="1" colspan="1">
                    <abbrev xmlns:xlink="http://www.w3.org/1999/xlink" content-type="institution" xlink:title="Barcode of Life Data System" id="ABBRID0EPDAE" xlink:type="simple">BOLD</abbrev>:<ext-link xmlns:xlink="http://www.w3.org/1999/xlink" xlink:type="simple" ext-link-type="uri" xlink:href="http://boldsystems.org/index.php/Public_BarcodeCluster?clusteruri=BOLD:ACV6125">ACV6125</ext-link></td><td rowspan="1" colspan="1">9,68%</td></tr><tr><td rowspan="1" colspan="1">
                    <italic><tp:taxon-name><tp:taxon-name-part taxon-name-part-type="genus" reg="Heterosphecia">Heterosphecia</tp:taxon-name-part> <tp:taxon-name-part taxon-name-part-type="species" reg="bantanakai">bantanakai</tp:taxon-name-part></tp:taxon-name></italic>
                  </td><td rowspan="1" colspan="1">
                    <abbrev xmlns:xlink="http://www.w3.org/1999/xlink" content-type="institution" xlink:title="Barcode of Life Data System" id="ABBRID0ELEAE" xlink:type="simple">BOLD</abbrev>:<ext-link xmlns:xlink="http://www.w3.org/1999/xlink" xlink:type="simple" ext-link-type="uri" xlink:href="http://boldsystems.org/index.php/Public_BarcodeCluster?clusteruri=BOLD:ABU6338">ABU6338</ext-link></td><td rowspan="1" colspan="1">9.88%</td></tr><tr><td rowspan="1" colspan="1">
                    <italic><tp:taxon-name><tp:taxon-name-part taxon-name-part-type="genus" reg="Heterosphecia">Heterosphecia</tp:taxon-name-part> <tp:taxon-name-part taxon-name-part-type="species" reg="tawonoides">tawonoides</tp:taxon-name-part></tp:taxon-name></italic>
                  </td><td rowspan="1" colspan="1">
                    <abbrev xmlns:xlink="http://www.w3.org/1999/xlink" content-type="institution" xlink:title="Barcode of Life Data System" id="ABBRID0EHFAE" xlink:type="simple">BOLD</abbrev>:<ext-link xmlns:xlink="http://www.w3.org/1999/xlink" xlink:type="simple" ext-link-type="uri" xlink:href="http://boldsystems.org/index.php/Public_BarcodeCluster?clusteruri=BOLD:ACJ6387">ACJ6387</ext-link></td><td rowspan="1" colspan="1">11.70%</td></tr><tr><td rowspan="1" colspan="1">
                    <italic><tp:taxon-name><tp:taxon-name-part taxon-name-part-type="genus" reg="Aschistophleps">Aschistophleps</tp:taxon-name-part> <tp:taxon-name-part taxon-name-part-type="species" reg="longipoda">longipoda</tp:taxon-name-part></tp:taxon-name></italic>
                  </td><td rowspan="1" colspan="1">
                    <abbrev xmlns:xlink="http://www.w3.org/1999/xlink" content-type="institution" xlink:title="Barcode of Life Data System" id="ABBRID0EDGAE" xlink:type="simple">BOLD</abbrev>:<ext-link xmlns:xlink="http://www.w3.org/1999/xlink" xlink:type="simple" ext-link-type="uri" xlink:href="http://boldsystems.org/index.php/Public_BarcodeCluster?clusteruri=BOLD:ABW9181">ABW9181</ext-link></td><td rowspan="1" colspan="1">11.09 %</td></tr></tbody></table></table-wrap></tp:treatment-sec><tp:treatment-sec sec-type="etymology" id="SECID0ELGAE"><title>Etymology.</title><p>The species is named after our dear friend El Law, a dedicated conservation activist with sincere sensibility for Malaysian nature who, over the years of our studies on Malaysian <tp:taxon-name><tp:taxon-name-part taxon-name-part-type="family">Sesiidae</tp:taxon-name-part></tp:taxon-name>, offered us his help in countless aspects.</p></tp:treatment-sec><tp:treatment-sec sec-type="distribution" id="SECID0EWGAE"><title>Distribution and habitat.</title><p>In addition to the type locality, the species is known also from the Taman Negara National Park, Malaysia, where it was observed and filmed in two locations approx. 50 km from each other. All observations were done on sandy and pebble river banks exposed to sunlight, in a lowland dipterocarp forest (Fig. <xref ref-type="fig" rid="F5">5</xref>)</p><fig id="F5" position="float" orientation="portrait"><label>Figure 5.</label><caption><p>Habitat of <italic><tp:taxon-name><tp:taxon-name-part taxon-name-part-type="genus" reg="Pyrophleps">Pyrophleps</tp:taxon-name-part> <tp:taxon-name-part taxon-name-part-type="species" reg="ellawi">ellawi</tp:taxon-name-part></tp:taxon-name></italic>: sandy/pebble river banks in a lowland dipterocarp forest, Malaysia.</p></caption><graphic xmlns:xlink="http://www.w3.org/1999/xlink" xlink:href="zookeys-692-129-g005.jpg" position="float" orientation="portrait" xlink:type="simple" id="oo_151453.jpg"/></fig></tp:treatment-sec><tp:treatment-sec sec-type="Behaviour" id="SECID0EYHAE"><title>Behaviour.</title><p>
            <italic><tp:taxon-name><tp:taxon-name-part taxon-name-part-type="genus" reg="Pyrophleps">Pyrophleps</tp:taxon-name-part> <tp:taxon-name-part taxon-name-part-type="species" reg="ellawi">ellawi</tp:taxon-name-part></tp:taxon-name></italic> was observed flying around sandy and pebble beaches on a river bank and stopping now and again to mud-puddle (Suppl. material <xref ref-type="supplementary-material" rid="S1">1</xref> video TC: 00:12–00:32). The flight is rapid, very similar to that of <tp:taxon-name><tp:taxon-name-part taxon-name-part-type="subfamily">Eumeninae</tp:taxon-name-part></tp:taxon-name> wasps. Many individuals of the wasp <italic><tp:taxon-name><tp:taxon-name-part taxon-name-part-type="genus" reg="Coeleumenes">Coeleumenes</tp:taxon-name-part> <tp:taxon-name-part taxon-name-part-type="species" reg="burmanicus">burmanicus</tp:taxon-name-part></tp:taxon-name></italic> Bingham, 1897 were seen puddling in the same area. When flying, the wasp and the sesiid were impossible to distinguish. Both the flight path and velocity were very similar. When on land, <italic><tp:taxon-name><tp:taxon-name-part taxon-name-part-type="genus" reg="Pyrophleps">P.</tp:taxon-name-part> <tp:taxon-name-part taxon-name-part-type="species" reg="ellawi">ellawi</tp:taxon-name-part></tp:taxon-name></italic> moved around frantically, searching for moisture with its long proboscis (Suppl. material <xref ref-type="supplementary-material" rid="S1">1</xref> video TC: 00:33–01:04). It usually landed for a moment only and never stayed for more than a few minutes on the same beach. When puddling, it keeps its wings folded back (Figs <xref ref-type="fig" rid="F1">1</xref>–<xref ref-type="fig" rid="F2">2</xref>) and uses its fore and mid legs for locomotion (Suppl. material <xref ref-type="supplementary-material" rid="S1">1</xref> video). The long hind legs do not seem to be fully functional in terms of locomotion. <italic><tp:taxon-name><tp:taxon-name-part taxon-name-part-type="genus" reg="Pyrophleps">Pyrophleps</tp:taxon-name-part> <tp:taxon-name-part taxon-name-part-type="species" reg="ellawi">ellawi</tp:taxon-name-part></tp:taxon-name></italic> keeps the hind tarsi curled upwards (Fig. <xref ref-type="fig" rid="F2">2</xref>) and occasionally it makes flapping movements which sometimes end in tapping the ground (Suppl. material <xref ref-type="supplementary-material" rid="S1">1</xref> video <!--PageBreak--><!--PageBreak-->TC: 00:48–00:54; 01:05–01:24). <italic><tp:taxon-name><tp:taxon-name-part taxon-name-part-type="genus" reg="Pyrophleps">Pyrophleps</tp:taxon-name-part> <tp:taxon-name-part taxon-name-part-type="species" reg="ellawi">ellawi</tp:taxon-name-part></tp:taxon-name></italic> was first seen in August 2014 (one observation), then in May 2016 (three observations 2 and 5 days apart) and in March 2017 app. one week after an extended period of heavy rains associated with the Northeast Monsoon (3 observations 3 days in a row and 1 in a different location approx. 50 km away). It flies in the afternoon, between 1:30 and 4:00 pm with temperature 30–32°C and air humidity 60–80%. Each observation was of a single individual.</p><fig id="F6" position="float" orientation="portrait"><label>Figure 6.</label><caption><p>658-bp DNA sequence of the mitochondrial cytochrome c oxidase subunit I gene of <italic><tp:taxon-name><tp:taxon-name-part taxon-name-part-type="genus" reg="Pyrophleps">Pyrophleps</tp:taxon-name-part> <tp:taxon-name-part taxon-name-part-type="species" reg="ellawi">ellawi</tp:taxon-name-part></tp:taxon-name></italic> paratype. Barcode of Life BIN (Bold Identification Number): <abbrev xmlns:xlink="http://www.w3.org/1999/xlink" content-type="institution" xlink:title="Barcode of Life Data System" id="ABBRID0EMLAE" xlink:type="simple">BOLD</abbrev>:<ext-link xmlns:xlink="http://www.w3.org/1999/xlink" xlink:type="simple" ext-link-type="uri" xlink:href="http://boldsystems.org/index.php/Public_BarcodeCluster?clusteruri=BOLD:ACS2287">ACS2287</ext-link>.</p></caption><graphic xmlns:xlink="http://www.w3.org/1999/xlink" xlink:href="zookeys-692-129-g006.jpg" position="float" orientation="portrait" xlink:type="simple" id="oo_151454.jpg"/></fig><!--PageBreak--></tp:treatment-sec><tp:treatment-sec><!--Section generated to contain objects referenced in tp:taxon-treatment.--><supplementary-material xmlns:xlink="http://www.w3.org/1999/xlink" id="S1" position="float" orientation="portrait" xlink:type="simple"><label>Supplementary material 1</label><caption><p>Video of <italic><tp:taxon-name><tp:taxon-name-part taxon-name-part-type="genus" reg="Pyrophleps">Pyrophleps</tp:taxon-name-part></tp:taxon-name></italic> <tp:taxon-name><tp:taxon-name-part taxon-name-part-type="species" reg="ellawi">ellawi</tp:taxon-name-part></tp:taxon-name> in natural habitat</p></caption><p>Data type: multimedia</p><p>Explanation note: Supplementary video from the wild shows the behaviour and authentic postures of <italic><tp:taxon-name><tp:taxon-name-part taxon-name-part-type="genus" reg="Pyrophleps">Pyrophleps</tp:taxon-name-part> <tp:taxon-name-part taxon-name-part-type="species" reg="ellawi">ellawi</tp:taxon-name-part></tp:taxon-name></italic>. High resolution video available from Vimeo on: <ext-link xlink:type="simple" ext-link-type="uri" xlink:href="https://vimeo.com/230445159">https://vimeo.com/230445159</ext-link></p><media xlink:href="zookeys-692-129-s001.mp4" mimetype="application" mime-subtype="pdf" position="float" orientation="portrait" xlink:type="simple" id="oo_151476.mp4"/><permissions><license xlink:type="simple"><license-p>This dataset is made available under the Open Dafigase License (http://opendatacommons.org/licenses/odbl/1.0/). The Open Dafigase License (ODbL) is a license agreement intended to allow users to freely share, modify, and use this Dataset while maintaining this same freedom for others, provided that the original source and author(s) are credited.</license-p></license></permissions><attrib specific-use="authors">Marta Agnieszka Skowron Volponi, Paolo Volponi</attrib></supplementary-material><supplementary-material xmlns:xlink="http://www.w3.org/1999/xlink" id="S2" position="float" orientation="portrait" xlink:type="simple"><label>Supplementary material 2</label><caption><p>Multiple alignment of barcode sequences</p></caption><p>Data type: mollecular data</p><p>Explanation note: Multiple alignment of barcode sequences of the following species: <italic><tp:taxon-name><tp:taxon-name-part taxon-name-part-type="genus" reg="Pyrophleps">Pyrophleps</tp:taxon-name-part> <tp:taxon-name-part taxon-name-part-type="species" reg="ellawi">ellawi</tp:taxon-name-part></tp:taxon-name></italic>, <italic><tp:taxon-name><tp:taxon-name-part taxon-name-part-type="genus" reg="Pyrophleps">P.</tp:taxon-name-part> <tp:taxon-name-part taxon-name-part-type="species" reg="vitripennis">vitripennis</tp:taxon-name-part></tp:taxon-name></italic>, <italic><tp:taxon-name><tp:taxon-name-part taxon-name-part-type="genus" reg="Heterosphecia">Heterosphecia</tp:taxon-name-part> <tp:taxon-name-part taxon-name-part-type="species" reg="pahangensis">pahangensis</tp:taxon-name-part></tp:taxon-name></italic> (3 specimens), <italic><tp:taxon-name><tp:taxon-name-part taxon-name-part-type="genus" reg="Heterosphecia">H.</tp:taxon-name-part> <tp:taxon-name-part taxon-name-part-type="species" reg="bantanakai">bantanakai</tp:taxon-name-part></tp:taxon-name></italic>, <italic><tp:taxon-name><tp:taxon-name-part taxon-name-part-type="genus" reg="Heterosphecia">H.</tp:taxon-name-part> <tp:taxon-name-part taxon-name-part-type="species" reg="tawonoides">tawonoides</tp:taxon-name-part></tp:taxon-name></italic>, <italic><tp:taxon-name><tp:taxon-name-part taxon-name-part-type="genus" reg="Aschistophleps">Aschistophleps</tp:taxon-name-part> <tp:taxon-name-part taxon-name-part-type="species" reg="longipoda">longipoda</tp:taxon-name-part></tp:taxon-name></italic>. </p><media xlink:href="zookeys-692-129-s002.pdf" mimetype="video" mime-subtype="mp4" position="float" orientation="portrait" xlink:type="simple" id="oo_151477.pdf"/><permissions><license xlink:type="simple"><license-p>This dataset is made available under the Open Dafigase License (http://opendatacommons.org/licenses/odbl/1.0/). The Open Dafigase License (ODbL) is a license agreement intended to allow users to freely share, modify, and use this Dataset while maintaining this same freedom for others, provided that the original source and author(s) are credited.</license-p></license></permissions><attrib specific-use="authors">Marta Agnieszka Skowron Volponi, Paolo Volponi</attrib></supplementary-material></tp:treatment-sec><ref-list><ref id="B1"><mixed-citation xmlns:xlink="http://www.w3.org/1999/xlink" xlink:type="simple">
          <person-group><name name-style="western"><surname>Arita</surname><given-names>Y</given-names></name><name name-style="western"><surname>Gorbunov</surname><given-names>O</given-names></name></person-group> (<year>2000</year>) <article-title>Notes on the tribe <tp:taxon-name><tp:taxon-name-part taxon-name-part-type="tribe">Osminiini</tp:taxon-name-part></tp:taxon-name> (<tp:taxon-name><tp:taxon-name-part taxon-name-part-type="order">Lepidoptera</tp:taxon-name-part></tp:taxon-name>, <tp:taxon-name><tp:taxon-name-part taxon-name-part-type="family">Sesiidae</tp:taxon-name-part></tp:taxon-name>) from Vietnam, with descriptions of new taxa.</article-title> <source>Transactions of the Lepidopterological Society of Japan</source> <volume>51</volume>(<issue>1</issue>): <fpage>49</fpage>–<lpage>74</lpage>.</mixed-citation></ref></ref-list></tp:taxon-treatment>
